# Supplementary material for: Co-Crystals of Resveratrol and Polydatin with L-Proline: Crystal Structures, Dissolution Properties, and In Vitro Cytotoxicities
Source: Molecules. 2021 Sep 21;26(18):5722. doi: 10.3390/molecules26185722 (PMC8469398; doi:10.3390/molecules26185722)
Supplement: Supplementary file 1 [file molecules-26-05722-s001.zip]

Archive with 1 entries (1 files):
- molecules-1364385-supplementary.pdf
